# Supplementary material for: Targeted Sequencing of Pancreatic Adenocarcinomas from Patients with Metachronous Pulmonary Metastases
Source: Genes (Basel). 2020 Nov 24;11(12):1391. doi: 10.3390/genes11121391 (PMC7760784; doi:10.3390/genes11121391)
Supplement: Supplementary file 1 [file genes-11-01391-s001.zip]

Archive with 2 entries (2 files):
- Hlavac et al Supplementary Figures 20-11-24VH.pdf
- Hlavac et al Supplementary Tables 20-11-24SX.xlsx
